# Supplementary material for: Validation of CIP2A as a Biomarker of Subsequent Disease Progression and Treatment Failure in Chronic Myeloid Leukaemia
Source: Cancers (Basel). 2021 Apr 29;13(9):2155. doi: 10.3390/cancers13092155 (PMC8124525; doi:10.3390/cancers13092155)
Supplement: Supplementary file 1 [file cancers-13-02155-s001.zip]

Archive with 1 entries (1 files):
- cancers-1146267-supplementary.pdf
